# Supplementary material for: A long-distance translocation initiated an outbreak of raccoon rabies in Hamilton, Ontario, Canada
Source: PLoS Negl Trop Dis. 2020 Mar 25;14(3):e0008113. doi: 10.1371/journal.pntd.0008113 (PMC7135350; doi:10.1371/journal.pntd.0008113)
Supplement: S1 Table — (XLSX) [file pntd.0008113.s003.xlsx]

## Sheet: ONTARIO HAMILTON SAMPLES
SAMPLE_ID	SPECIES	PROVINCE	LOCATION-CITY	ON_VARIANT	XCOORD	YCOORD	DATE_RECEIVED	REPRESENTATIVE SAMPLES USED IN FIGURE 3	NCBI ACCESSION NUMBER
ON.2015.1361R	RAC	ON	STONEY CREEK	1	-79.7524	43.2176	2015-12-04	Y	MF143255
ON.2015.1396R	RAC	ON	HAMILTON	2	-79.8508	43.1669	2015-12-14		MK540800
ON.2015.1433R	RAC	ON	HAMILTON	3	-79.9476	43.164	2015-12-21		MK540801
ON.2015.1435R	RAC	ON	GLENBROOK	3_R1	-79.8381	43.1289	2015-12-21		MK540802
ON.2015.1436R	RAC	ON	HAMILTON	3_R1	-79.8125	43.223	2015-12-21		MK540803
ON.2015.1438R	RAC	ON	HAMILTON	3_R1	-79.9451	43.272	2015-12-21	Y	MK540804
ON.2016.0002R	RAC	ON	BINBROOK	3	-79.761	43.0973	2016-01-04		MK540805
ON.2016.0034R	RAC	ON	CALEDONIA	2	-79.9425	43.0746	2016-01-08		MK540806
ON.2016.0035R	RAC	ON	CALEDONIA	3_R1	-79.9876	43.0898	2016-01-08		MK540807
ON.2016.0036R	RAC	ON	HAGERSVILLE	3	-80.0299	42.9335	2016-01-08		MK540808
ON.2016.0138R	RAC	ON	HAMILTON	3_R5	-79.7343	43.1246	2016-02-02		MK540809
ON.2016.0143R	RAC	ON	HAMILTON	1	-79.6843	43.1407	2016-02-02		MK540810
ON.2016.0190R	RAC	ON	HAMILTON	3	-79.8241	43.2291	2016-02-17		MK540811
ON.2016.0191S	SSK	ON	HAMILTON	3_S2	-79.872	43.2377	2016-02-17		MK540812
ON.2016.0196R	RAC	ON	ANCASTER	3_R2	-79.9415	43.2246	2016-02-17		MK540813
ON.2016.0199S	SSK	ON	HAMILTON	3_S2	-79.87	43.2267	2016-02-17		MK540814
ON.2016.0242R	RAC	ON	CAISTOR CENTRE	3	-79.6908	43.0419	2016-03-01		MK540815
ON.2016.0248S	SSK	ON	HAMILTON	4	-79.7897	43.2135	2016-03-01		MK540816
ON.2016.0252S	SSK	ON	STONEY CREEK	4	-79.7571	43.2245	2016-03-01		MK540817
ON.2016.0278R	RAC	ON	HAMILTON	3	-79.8923	43.1223	2016-03-09		MK540818
ON.2016.0316S	SSK	ON	HAMILTON	1	-79.8615	43.2025	2016-03-15		MK540819
ON.2016.0324R	RAC	ON	HAMILTON	3	-79.8484	43.1164	2016-03-15		MK540820
ON.2016.0339S	SSK	ON	HAMILTON	3_S1	-79.8299	43.215	2016-03-22		MK540821
ON.2016.0360S	SSK	ON	HAMILTON	3_S2	-79.8536	43.2258	2016-03-30		MK540822
ON.2016.0361R	RAC	ON	HAMILTON	4	-79.7956	43.2154	2016-03-30	Y	MK540823
ON.2016.0424S	SSK	ON	HAMILTON	1	-79.7847	43.1768	2016-04-19		MK540824
ON.2016.0429R	RAC	ON	HAMILTON	3	-79.7599	43.2309	2016-04-19		MK540825
ON.2016.0527R	RAC	ON	HAMILTON	3	-79.7845	43.2324	2016-05-10		MK540826
ON.2016.0554R	RAC	ON	HAMILTON	3	-80.0072	43.2362	2016-05-17		MK540827
ON.2016.0569R	RAC	ON	FLAMBOROUGH	3_R3	-80.1344	43.2938	2016-05-19		MK540828
ON.2016.0622R	RAC	ON	HAMILTON	3_S3	-79.9525	43.2587	2016-05-31		MK540829
ON.2016.0702R	RAC	ON	CAISTOR CENTRE	4	-79.7003	43.0609	2016-06-09		MK540830
ON.2016.0794R	RAC	ON	BINBROOK	4	-79.7989	43.1228	2016-06-22		MK540831
ON.2016.0796R	RAC	ON	HAMILTON	3_R2	-79.9699	43.2504	2016-06-22		MK540832
ON.2016.0797S	SSK	ON	HAMILTON	1	-79.7808	43.2289	2016-06-22		MK540833
ON.2016.0857R	RAC	ON	HAMILTON	4	-79.6668	43.1462	2016-07-05		MK540834
ON.2016.0858S	SSK	ON	HAMILTON	3_S2	-79.8662	43.2222	2016-07-05	Y	MK540835
ON.2016.0859S	SSK	ON	ANCASTER	3_R3	-80.052	43.1711	2016-07-05		MK540836
ON.2016.0904R	RAC	ON	CAYUGA	2	-79.8463	42.9535	2016-07-12		MK540837
ON.2016.0905R	RAC	ON	STONEY CREEK	1	-79.7185	43.2085	2016-07-12		MK540838
ON.2016.0907R	RAC	ON	ANCASTER	3	-80.1476	43.2126	2016-07-12		MK540839
ON.2016.1064R	RAC	ON	HAMILTON	3	-79.872	43.2288	2016-07-29		MK540840
ON.2016.1281S	SSK	ON	DUNDAS	3_S3	-79.9357	43.2632	2016-08-16		MK540841
ON.2016.1431R	RAC	ON	HAGERSVILLE	3_R5	-80.0546	42.9622	2016-08-30		MK540842
ON.2016.1432F	RFX	ON	GLANBROOK	4	-79.7951	43.0675	2016-08-30		MK540843
ON.2016.1508R	RAC	ON	DUNNVILLE	3	-79.625	42.9133	2016-09-13		MK540844
ON.2016.1558S	SSK	ON	CAISTOR CENTRE	3	-79.651	43.0293	2016-09-20		MK540845
ON.2016.1561R	RAC	ON	LOWBANKS	3_R4	-79.4914	42.9404	2016-09-20		MK540846
ON.2016.1562R	RAC	ON	SAINT GEORGE	3_R3	-80.2507	43.2537	2016-09-20	Y	MK540847
ON.2016.1563R	RAC	ON	OSBORNE CORNERS	3	-80.2933	43.203	2016-09-20		MK540848
ON.2016.1593S	SSK	ON	HAMILTON	3_R5	-79.6904	43.2189	2016-09-27		MK540849
ON.2016.1625R	RAC	ON	CAISTOR CENTRE	3_R5	-79.6916	43.1128	2016-10-04	Y	MK540850
ON.2016.1626R	RAC	ON	BURLINGTON	3_S3	-79.8218	43.3198	2016-10-04		MK540851
ON.2016.1629R	RAC	ON	SELKIRK	3_R5	-79.9256	42.8364	2016-10-04		MK540852
ON.2016.1630R	RAC	ON	ST ANNE'S	3_R4	-79.409	43.0703	2016-10-04		MK540853
ON.2016.1631R	RAC	ON	DUNDAS	3_R2	-79.9501	43.264	2016-10-04		MK540854
ON.2016.1632R	RAC	ON	SMITHVILLE	4	-79.5514	43.0527	2016-10-04		MK540855
ON.2016.1653R	RAC	ON	GRIMSBY	3_R5	-79.5682	43.1938	2016-10-07		MK540856
ON.2016.1654R	RAC	ON	BRANT	3_R5	-80.2656	43.0395	2016-10-07		MK540857
ON.2016.1688S	SSK	ON	SMITHVILLE	3_S3	-79.5873	43.1223	2016-10-18		MK540858
ON.2016.1721R	RAC	ON	MOUNT HOPE	3	-79.9164	43.1187	2016-10-25	Y	MK540859
ON.2016.1749R	RAC	ON	HAMILTON	3	-79.956	43.1882	2016-11-01		MK540860
ON.2016.1750S	SSK	ON	HAMILTON	3_S3	-79.937	43.2545	2016-11-01		MK540861
ON.2016.1752S	SSK	ON	BURLINGTON	3_S3	-79.8341	43.3187	2016-11-01	Y	MK540862
ON.2016.1755S	SSK	ON	CALEDONIA	3_S2O	-80.0944	43.1262	2016-11-01		MK540863
ON.2016.1787R	RAC	ON	ATTERCLIFFE	3	-79.5784	43.0019	2016-11-08		MK540864
ON.2016.1854R	RAC	ON	HAMILTON	3	-79.8873	43.273	2016-11-22		MK540865
ON.2016.1856S	SSK	ON	HAMILTON	3_S3	-79.8975	43.2691	2016-11-22		MK540866
ON.2016.1857S	SSK	ON	BURLINGTON	3_S3	-79.8341	43.3183	2016-11-22		MK540867
ON.2016.1979R	RAC	ON	ANCASTER	3_R3	-79.9626	43.2323	2016-12-22		MK540868
ON.2016.1980R	RAC	ON	BRANTFORD	2	-80.2402	43.1466	2016-12-22		MK540869
ON.2016.1982S	SSK	ON	DUNDAS	3_S3	-79.9436	43.2557	2016-12-22	Y	MK540870
ON.2016.1984S	SSK	ON	HAMILTON	3_S3	-79.9172	43.2578	2016-12-22		MK540871
ON.2017.0371R	RAC	ON	PORT COLBORNE	3	-79.256	42.8843	2017-04-04		MK540872
ON.2017.0437R	RAC	ON	CAISTORVILLE	4	-79.7147	43.0496	2017-04-19		MK540873
ON.2017.0478R	RAC	ON	WELLAND	3_R4	-79.3375	42.997	2017-04-27	Y	MK540874
ON.2017.0489R	RAC	ON	ANCASTER	3_S3	-79.9619	43.2262	2017-05-02		MK540875
ON.2017.0567R	RAC	ON	CANFIELD	4	-79.8038	43.0018	2017-05-16		MK540876
ON.2017.0644S	SSK	ON	ANCASTER	3_S3	-79.9659	43.2387	2017-05-30		MK540877
ON.2017.0788R	RAC	ON	LOWBANKS	3_R4	-79.4985	42.8693	2017-06-20		MK540878
ON.2017.0862R	RAC	ON	BURLINGTON	3	-79.8407	43.3048	2017-06-30		MK540879
ON.2017.0864S	SSK	ON	BURLINGTON	3_S3	-79.826	43.3211	2017-06-30		MK540880
ON.2017.0923S	SSK	ON	HAMILTON	3_S1	-79.8173	43.2197	2017-07-12		MK540881
ON.2017.0952R	RAC	ON	HAMILTON	3_S1	-79.8387	43.2107	2017-07-18		MK540882
