# Supplementary material for: A long-distance translocation initiated an outbreak of raccoon rabies in Hamilton, Ontario, Canada
Source: PLoS Negl Trop Dis. 2020 Mar 25;14(3):e0008113. doi: 10.1371/journal.pntd.0008113 (PMC7135350; doi:10.1371/journal.pntd.0008113)
Supplement: S2 Table — (XLSX) [file pntd.0008113.s004.xlsx]

## Sheet: ADDITIONAL RRV SAMPLES
Sample_ID	SPECIES	STATE/ PROVINCE	COUNTY	LOCATION	Figure 1	Lineage	Group	Figure 3	Eastern Group	Variant	Figure S1	Historical lineage	XCOORD	YCOORD	NCBI Accession Number
MA.2003.5142R	Raccoon	MA			Y	Eastern	NE_NB								MG562518
ME.2013.0002S	Skunk	ME	Kennebec	China	Y	Eastern	NE_NB						-69.5173	44.4787	MF143191
ME.2014.0197R	Raccoon	ME	Washington	Baileyville	Y	Eastern	NE_NB						-67.4413	45.1815	MF143222
NB.2000.4394S	Skunk	NB	Charlotte	Heathland	Y	Eastern	NE_NB						-67.2995	45.2275	MF143223
NB.2002.3420R	Raccoon	NB	Charlotte	Valley Road	Y	Eastern	NE_NB						-67.2605	45.2195	MF143234
NB.2014.0486R	Raccoon	NB	Charlotte	St. Stephen	Y	Eastern	NE_NB						-67.2947	45.174	MF143235
NB.2015.1049R	Raccoon	NB	Charlotte	Waweig	Y	Eastern	NE_NB						-67.3283	45.5948	MF143254
NH.2003.5152R	Raccoon	NH			Y	Eastern	SE								MG562519
NH.2003.5154R	Raccoon	NH			Y	Eastern	NE_NB								MG562520
NJ.2004.1927O	Equine	NJ			Y	Eastern	NJ								MG562521
NY.1990.0848R	Raccoon	NY	Steuben	Yison							Y	Western NY	-77.2382	42.1392	MK540658
NY.1990.1782R	Raccoon	NY	Sullivan	Cochecton				Y	EC	historical	Y	Eastern NY	-75.0018	41.671	MK540659
NY.1990.1924R	Raccoon	NY	Sullivan	Delaware				Y	EC	historical	Y	Eastern NY	-75.0155	41.7569	MK540660
NY.1990.1926R	Raccoon	NY	Sullivan	Cochecton							Y	Eastern NY	-75.0018	41.671	MK540661
NY.1990.2065R	Raccoon	NY	Other	Other							Y	Eastern NY			MK540662
NY.1990.2072R	Raccoon	NY	Sullivan	Tusten							Y	Eastern NY	-74.9806	41.5829	MG562523
NY.1990.2120R	Raccoon	NY	Sullivan	Highland							Y	Eastern NY	-74.89	41.5366	MK540663
NY.1990.2178R	Raccoon	NY	Steuben	Caton							Y	Western NY	-77.0239	42.0473	MK540664
NY.1990.2880R	Raccoon	NY	Sullivan	Tusten							Y	Eastern NY	-74.9806	41.5829	MK540665
NY.1990.2902R	Raccoon	NY	Sullivan	Callicoon							Y	Eastern NY	-74.937	41.8366	MK540666
NY.1990.2981R	Raccoon	NY	Sullivan	Rockland				Y	EC	historical	Y	Eastern NY	-74.8237	41.9417	MK540667
NY.1990.3180S	Skunk	NY	Sullivan	Tusten				Y	EC	historical	Y	Eastern NY	-74.9806	41.5829	MK540668
NY.1990.3285O	Cattle	NY	Other	Other							Y	Western NY			MK540669
NY.1990.3291R	Raccoon	NY	Chemung	Southport							Y	Western NY	-76.865	42.0423	MK540670
NY.1990.3805R	Raccoon	NY	Orange	Deer Park	Y	Eastern	E	Y	E	historical	Y	Eastern NY	-74.6495	41.4239	MK540671
NY.1990.4132R	Raccoon	NY	Cattaraugus	Allegany							Y	Western NY	-78.5228	42.0891	MK540672
NY.1990.4610R	Raccoon	NY	Chemung	Elmira C.							Y	Western NY	-76.7906	42.0881	MK540673
NY.1990.4897R	Raccoon	NY	Allegany	Friendship							Y	Western NY	-78.1338	42.2161	MK540674
NY.1990.4927R	Raccoon	NY	Cattaraugus	Portville							Y	Western NY	-78.3461	42.0665	MK540675
NY.1990.5015R	Raccoon	NY	Orange	Deer Park				Y	E	historical	Y	Eastern NY	-74.6495	41.4239	MG562524
NY.1990.5177R	Raccoon	NY	Steuben	Bath							Y	Western NY	-77.3011	42.3302	MK540676
NY.1990.5182R	Raccoon	NY	Cattaraugus	Carrollton							Y	Western NY	-78.6406	42.0645	MK540677
NY.1991.0405R	Raccoon	NY	Delaware	Walton							Y	Eastern NY	-75.1111	42.1686	MK540678
NY.1991.0410R	Raccoon	NY	Broome	Windsor							Y	Eastern NY	-75.6689	42.0644	MK540679
NY.1991.0908R	Raccoon	NY	Westchester	No. Salem				Y	SE	SE	Y	Eastern NY	-73.6113	41.3343	MK540680
NY.1991.2983R	Raccoon	NY	Tioga	Tioga							Y	Western NY	-76.348	42.0913	MK540681
NY.1992.0306R	Raccoon	NY	Ulster	Rosendale				Y	E	historical	Y	Eastern NY	-74.0823	41.849	MK540682
NY.1992.0315R	Raccoon	NY	Tompkins	Newfield							Y	Western NY	-76.6128	42.3384	MK540683
NY.1992.0379R	Raccoon	NY	Allegany	Amity							Y	Western NY	-78.0138	42.2154	MK540684
NY.1992.0388R	Raccoon	NY	Chemung	Chemung							Y	Western NY	-76.6306	42.0585	MK540685
NY.1992.0394R	Raccoon	NY	Westchester	Bedford	Y	Eastern	SE	Y	SE	SE	Y	Eastern NY	-73.6711	41.2241	MG562525
NY.1992.0477R	Raccoon	NY	Tioga	Barton							Y	Western NY	-76.4976	42.078	MK540686
NY.1992.0782R	Raccoon	NY	Chenango	Smithville							Y	Eastern NY	-75.7636	42.4121	MK540687
NY.1993.10761R	Raccoon	NY	Cayuga	Niles							Y	Eastern NY	-76.395	42.8128	MK540688
NY.1993.11376R	Raccoon	NY	Ontario	Bristol							Y	Western NY	-77.4241	42.8085	MK540689
NY.1994.1330R	Raccoon	NY	Orleans	Kendall							Y	Western NY	-78.0578	43.325	MF143290
NY.1995.0364R	Raccoon	NY	Saratoga	Malta	Y	Eastern	E	Y	E	E 5	Y	Eastern NY	-73.7832	42.9847	MK540690
NY.1995.3745R	Raccoon	NY	Clinton	Black Brook							Y	Eastern NY	-73.7836	44.5187	MF143291
NY.1995.7951R	Raccoon	NY	Jefferson	Hounsfield							Y	Western NY	-76.0529	43.9451	KY026416
NY.1998.8982R	Raccoon	NY	St Lawrence	Canton	Y	Western	NW				Y	Western NY	-75.2023	44.5786	KY026417
NY.1998.9581S	Skunk	NY	St Lawrence	Morristown							Y	Western NY	-75.6428	44.5286	KY026418
NY.2003.1734R	Raccoon	NY	Rensselaer	Nassau				Y	EC	EC 3			-73.5508	42.5444	MG562527
NY.2003.2059R	Raccoon	NY	Saratoga	Saratoga				Y	E	E 5			-73.6596	43.0585	MG562528
NY.2003.3040R	Raccoon	NY	Saratoga	Wilton				Y	EC	EC 4			-73.7289	43.1464	MG562529
NY.2003.7161R	Raccoon	NY	Rockland	Clarkstown	Y	Eastern	E						-73.9754	41.1353	MK540691
NY.2003.7380R	Raccoon	NY	Dutchess	Clinton				Y	E	E 6			-73.8224	41.8694	MK540692
NY.2003.7427R	Raccoon	NY	Ulster	Plattekill				Y	E	OR_outgroup			-74.0804	41.6489	MK540693
NY.2003.7449R	Raccoon	NY	Putnam	Philipstown				Y	SE	SE			-73.9103	41.4096	MK540694
NY.2003.7802S	Skunk	NY	Rensselaer	Pittstown				Y	E	E 5			-73.5155	42.876	MK540695
NY.2003.7854R	Raccoon	NY	Rensselaer	Schaghticoke				Y	E	E 5			-73.6284	42.8657	MG562530
NY.2003.7917S	Skunk	NY	Saratoga	Moreau				Y	EC	EC 4			-73.6728	43.25	MG562532
NY.2004.0016S	Skunk	NY	Ulster	Wawarsing				Y	E	E 3			-74.4236	41.7601	MK540696
NY.2004.0057S	Skunk	NY	Delaware	Hamden				Y	EC	EC 1			-74.9718	42.2108	MK540697
NY.2004.0123R	Raccoon	NY	Schenectady	Duanesburg				Y	EC	EC 4			-74.182	42.7932	MK540698
NY.2004.0333R	Raccoon	NY	Orange	Warwick				Y	E	E 4			-74.4003	41.2499	MK540699
NY.2004.0391R	Raccoon	NY	Dutchess	Clinton				Y	E	E 6			-73.8224	41.8694	MK540700
NY.2004.0614R	Raccoon	NY	Saratoga	Wilton				Y	E	E 5			-73.7289	43.1464	MK540701
NY.2004.0637R	Raccoon	NY	Delaware	Middletown				Y	E	E 3			-74.6071	42.1627	MK540702
NY.2004.0818R	Raccoon	NY	Sullivan	Bethel				Y	E	E 3			-74.8456	41.6864	MK540703
NY.2004.1046R	Raccoon	NY	Washington	Kingsbury				Y	E	E 5			-73.5433	43.3499	MG562534
NY.2004.1169R	Raccoon	NY	Albany	Guilderland				Y	E	E 5			-73.9541	42.715	MK540704
NY.2004.1247R	Raccoon	NY	Rensselaer	Pittstown				Y	E	E 5			-73.5155	42.876	MG562535
NY.2004.2620R	Raccoon	NY	Rensselaer	Nassau				Y	EC	EC 1			-73.5508	42.5444	MG562537
NY.2004.2654R	Raccoon	NY	Westchester	Greenburgh				Y	SE	SE			-73.8307	41.0318	MK540705
NY.2004.3099R	Raccoon	NY	Greene	Lexington				Y	EC	EC 4			-74.3595	42.2023	MK540706
NY.2004.3856R	Raccoon	NY	Saratoga	Charlton				Y	EC	EC 4			-74.0092	42.9473	MK540707
NY.2004.4138R	Raccoon	NY	Albany	Westerlo				Y	EC	EC 4			-74.0447	42.4992	MG562538
NY.2004.4206R	Raccoon	NY	Westchester	Bedford				Y	SE	SE			-73.6711	41.2241	MK540708
NY.2004.4735R	Raccoon	NY	Putnam	Philipstown				Y	EC	EC 1			-73.9103	41.4096	MK540709
NY.2004.5339R	Raccoon	NY	Albany	Coeymans				Y	EC	EC 4			-73.8735	42.4954	MG562539
NY.2004.5436S	Skunk	NY	Washington	Kingsbury				Y	E	E 5			-73.5433	43.3499	MK540710
NY.2004.6016R	Raccoon	NY	Ulster	Rochester				Y	E	E_outlier			-74.2915	41.8035	MK540711
NY.2004.6127S	Skunk	NY	Albany	Berne				Y	EC	EC 1			-74.1219	42.6008	MK540712
NY.2004.6383S	Skunk	NY	Washington	Greenwich				Y	E	E 5			-73.4912	43.1527	MG562540
NY.2004.6604S	Skunk	NY	Albany	Bethlehem				Y	EC	EC 4			-73.8215	42.598	MK540713
NY.2004.6605R	Raccoon	NY	Albany	Bethlehem				Y	EC	EC 4			-73.8215	42.598	MK540714
NY.2004.6715R	Raccoon	NY	Nassau	Oyster Bay	Y	Eastern	SE						-73.5385	40.7682	MK540715
NY.2004.6937S	Skunk	NY	Washington	White Creek				Y	E	E 5			-73.354	43.0129	MG562541
NY.2004.7120S	Skunk	NY	Washington	Cambridge				Y	E	E 5			-73.4545	43.0105	MK540716
NY.2004.7502R	Raccoon	NY	Columbia	Chatham				Y	EC	EC 1			-73.5915	42.426	MK540717
NY.2004.7694R	Raccoon	NY	Schoharie	Richmondville				Y	E	E 5			-74.5493	42.6394	MK540718
NY.2004.7941R	Raccoon	NY	Cortland	Homer	Y	Eastern	C NY						-76.1725	42.6681	MK540719
NY.2004.8082S	Skunk	NY	Schoharie	Middleburg				Y	EC	EC 1			-74.3137	42.6053	MK540720
NY.2004.8258R	Raccoon	NY	Saratoga	Clifton Park				Y	EC	EC 4			-73.8401	42.8556	MK540721
NY.2004.8403R	Raccoon	NY	Washington	Cambridge				Y	E	E 5			-73.4545	43.0105	MG562542
NY.2009.0135R	Raccoon	NY	Suffolk	Huntington	Y	Eastern	SE						-73.4201	40.8683	MK540722
NY.2010.0269R	Raccoon	NY	Bronx		Y	Eastern	E	Y	E	E 4			-73.9707	40.7674	MK540723
NY.2010.0729R	Raccoon	NY	Washington	Jackson				Y	E	E 5			-73.3794	43.0559	MG562543
NY.2010.0775R	Raccoon	NY	Rensselaer	Berlin				Y	EC	EC 4			-73.3818	42.6861	MG562544
NY.2010.1098S	Skunk	NY	Rensselaer	Troy City				Y	EC	EC 3			-73.688	42.7121	MG562545
NY.2010.1147R	Raccoon	NY	Albany	Bethlehem				Y	EC	EC 4			-73.8251	42.6074	MK540724
NY.2010.1179R	Raccoon	NY	Ontario	Seneca	Y	Western	FL, NY						-77.1151	42.7662	MK540725
NY.2010.1195R	Raccoon	NY	Schuyler	Hector	Y	Eastern	C NY						-76.7747	42.4061	MK540726
NY.2010.1262R	Raccoon	NY	Chemung	Southport	Y	Western	S NY						-76.9411	42.0743	MK540727
NY.2010.1349R	Raccoon	NY	Orleans	Yates	Y	Western	W NY						-78.3779	43.3695	MF143312
NY.2010.1439R	Raccoon	NY	Dutchess	Poughkeepsie	Y	Eastern	E	Y	E	E 6			-73.8808	41.666	MK540728
NY.2010.1441R	Raccoon	NY	Columbia	New Lebanon				Y	EC	EC 3			-73.3874	42.4962	MK540729
NY.2010.1444R	Raccoon	NY	Chautauqua	Sherman	Y	Western	FL, NY						-79.3362	42.4411	MF143313
NY.2010.1958R	Raccoon	NY	Steuben	Bath	Y	Western	S NY						-77.3156	42.3509	MK540730
NY.2010.2167R	Raccoon	NY	Genesee	Byron	Y	Western	W NY						-78.0353	43.0456	MF143316
NY.2010.2832R	Raccoon	NY	Delaware	Walton	Y	Eastern	E	Y	E	E 5			-75.1479	42.1579	MK540731
NY.2010.3006R	Raccoon	NY	Orange	Highlands				Y	E	E 1			-73.9624	41.3767	MK540732
NY.2010.3151R	Raccoon	NY	Schoharie	Sharon				Y	EC	EC 2			-74.503	42.7816	MK540733
NY.2010.3372R	Raccoon	NY	Broome	Conklin	Y	Eastern	C NY						-75.8189	42.0711	MK540734
NY.2010.3434R	Raccoon	NY	Schoharie	Seward	Y	Eastern	EC	Y	EC	EC 3			-74.5304	42.74	MK540735
NY.2010.5368R	Raccoon	NY	Yates	Benton	Y	Western	FL, NY						-77.1248	42.7191	MK540736
NY.2010.5433R	Raccoon	NY	Saratoga	Ballston				Y	EC	EC 4			-73.8755	42.936	MG562546
NY.2010.5464S	Skunk	NY	Ulster	Woodstock				Y	E	E 2			-74.0903	42.0289	MK540737
NY.2010.5490S	Skunk	NY	Sullivan	Mamakating				Y	E	E 2			-74.3833	41.5899	MK540738
NY.2010.5558R	Raccoon	NY	Niagara	Porter	Y	Western	FL, NY						-78.971	43.2799	MF143320
NY.2010.5710R	Raccoon	NY	Ulster	Marlborough				Y	E	E 1			-73.9978	41.5875	MK540739
NY.2010.5963S	Skunk	NY	Fulton	Oppenheim	Y	Eastern	EC						-74.7028	43.0553	MK540740
NY.2010.5965S	Skunk	NY	Wyoming	Wethersfield	Y	Western	W NY						-78.2657	42.6913	MF143323
NY.2010.6386R	Raccoon	NY	Sullivan	Fremont	Y	Eastern	E	Y	E	E 3			-75.0546	41.8721	MK540741
NY.2011.0005S	Skunk	NY	Albany	Albany City				Y	EC	EC 4			-73.8022	42.647	MK540742
NY.2011.0007R	Raccoon	NY	Rensselaer	North Greenbush	Y	Eastern	EC	Y	EC	EC 3			-73.6195	42.6708	MK540743
NY.2011.0010R	Raccoon	NY	Herkimer	Danube	Y	Eastern	NC NY						-74.77	42.9833	MK540744
NY.2011.0017R	Raccoon	NY	Westchester	Mount Kisco Village				Y	E	E 4			-73.7393	41.1758	MK540745
NY.2011.0042R	Raccoon	NY	Albany	Bethlehem	Y	Eastern	EC						-73.8416	42.587	MK540746
NY.2011.0141O	Gray Fox	NY	Schoharie	Sharon				Y	EC	EC 2			-74.6268	42.744	MK540747
NY.2011.0247R	Raccoon	NY	Columbia	Hillsdale	Y	Eastern	EC	Y	EC	EC 3			-73.5687	42.2624	MK540748
NY.2011.0277R	Raccoon	NY	Monroe	Rochester City	Y	Western	FL, NY						-77.5934	43.1386	MK540749
NY.2011.0329R	Raccoon	NY	Ulster	Saugerties	Y	Eastern	E	Y	E	E 2			-73.9438	42.1344	MK540750
NY.2011.0402R	Raccoon	NY	Tompkins	Danby	Y	Western	S NY						-76.5513	42.3598	MK540751
NY.2011.0525R	Raccoon	NY	Saratoga	Ballston	Y	Eastern	EC	Y	EC	EC 4			-73.906	42.9512	MK540752
NY.2011.0560R	Raccoon	NY	Washington	Cambridge	Y	Eastern	E	Y	E	E 5			-73.4664	43.0515	MK540753
NY.2011.0576R	Raccoon	NY	Orange	Highlands	Y	Eastern	E	Y	E	E 1			-73.9567	41.3882	MK540754
NY.2011.0674S	Skunk	NY	Westchester	Mount Pleasant				Y	E	E 4			-73.8329	41.0983	MK540755
NY.2011.0676R	Raccoon	NY	Cattaraugus	Coldsping	Y	Western	FL, NY						-78.9512	42.0894	MK540756
NY.2011.0714O	Gray Fox	NY	Saratoga	Moreau				Y	E	E 5			-73.6375	43.2986	MK540757
NY.2011.0765R	Raccoon	NY	Lewis	Greig	Y	Eastern	NC NY						-75.3629	43.6706	MK540758
NY.2011.0818O	Cat	NY	Orange	Cornwall				Y	E	E 1			-74.0364	41.445	MK540759
NY.2011.0862R	Raccoon	NY	Jefferson	Adams	Y	Western	FL, NY						-76.089	43.8113	MF143324
NY.2011.0918O	Cat	NY	Dutchess	Pine Plains				Y	E	E 6			-73.6626	41.9889	MK540760
NY.2011.0925O	Cat	NY	Westchester	Greenburgh				Y	E	E 4			-73.8181	41.0543	MK540761
NY.2011.0948O	Cat	NY	Ulster	Kingston City				Y	EC	EC 4			-74.0016	41.9245	MK540762
NY.2011.1041R	Raccoon	NY	Ontario	Naples	Y	Western	FL, NY						-77.3894	42.5939	MK540763
NY.2011.1054O	Red Fox	NY	Allegany	Angelica	Y	Western	S NY						-77.9645	42.394	MK540764
NY.2011.1064S	Skunk	NY	Saratoga	Corinth				Y	E	E 5			-73.8076	43.2267	MK540765
NY.2011.1202O	Gray Fox	NY	Dutchess	Pleasant Valley				Y	E	E 6			-73.7764	41.7741	MK540766
NY.2011.1517R	Raccoon	NY	Chenango	Sherburne	Y	Eastern	EC						-75.5777	42.7516	MK540767
NY.2011.1548R	Raccoon	NY	St Lawrence	De Kalb	Y	Western	NW						-75.4061	44.413	KY026421
NY.2011.2028R	Raccoon	NY	Jefferson	Ellisburg	Y	Western	FL, NY						-76.1697	43.7383	MF143326
NY.2011.2048R	Raccoon	NY	Tioga	Candor	Y	Eastern	C NY						-76.3085	42.2818	MK540768
NY.2011.2074O	Cat	NY	Rensselaer	North Greenbush				Y	EC	EC 4			-73.6431	42.6973	MK540769
NY.2011.2125R	Raccoon	NY	Cayuga	Cato	Y	Western	FL, NY						-76.5656	43.1338	MK540770
NY.2011.2208R	Raccoon	NY	Schenectady	Glenville	Y	Eastern	EC	Y	EC	EC 4			-74.0474	42.8879	MK540771
NY.2011.2248O	Cat	NY	Orange	Goshen				Y	E	E 1			-74.3874	41.3544	MK540772
NY.2011.2320R	Raccoon	NY	Madison	Eaton	Y	Eastern	EC						-75.6463	42.8296	MK540773
NY.2011.2342O	Cat	NY	Schenectady	Schenectady City				Y	EC	EC 4			-73.9288	42.804	MK540774
NY.2011.2347R	Raccoon	NY	Wayne	Savannah	Y	Eastern	C NY						-76.7091	43.1538	MK540775
NY.2011.2387O	Gray Fox	NY	Sullivan	Mamakating				Y	E	E 2			-74.5663	41.5775	MK540776
NY.2011.3324O	Cat	NY	Sullivan	Liberty				Y	E	E 2			-74.7663	41.7709	MK540777
NY.2011.3579R	Raccoon	NY	Onondaga	Lysander	Y	Eastern	EC						-76.3978	43.1634	MK540778
NY.2011.3703R	Raccoon	NY	Seneca	Fayette	Y	Western	FL, NY						-76.8386	42.8498	MK540779
NY.2011.4095S	Skunk	NY	Essex	Crown Point	Y	Eastern	E						-73.4314	43.954	MK540780
NY.2011.4316O	Woodchuck	NY	Putnam	Patterson				Y	E	E 6			-73.5861	41.5211	MK540781
NY.2011.4498R	Raccoon	NY	Genesee	Batavia City	Y	Western	FL, NY						-78.1837	42.9923	MF143328
NY.2011.4696S	Skunk	NY	Schoharie	Schoharie				Y	EC	EC 4			-74.2766	42.7131	MK540782
NY.2011.4863O	Cat	NY	Washington	Cambridge				Y	E	E 5			-73.4181	43.0469	MK540783
NY.2011.4957R	Raccoon	NY	Livingston	Caledonia	Y	Western	FL, NY						-77.9062	42.9277	MK540784
NY.2011.5028R	Raccoon	NY	Erie	Amherst	Y	Western	W NY						-78.7093	42.9759	MF143329
NY.2011.5062R	Raccoon	NY	Oneida	Trenton	Y	Eastern	EC						-75.1925	43.2741	MK540785
NY.2011.5179O	Gray Fox	NY	Ulster	Wawarsing				Y	E	E 2			-74.5273	41.7528	MK540786
NY.2011.5303S	Skunk	NY	Sullivan	Callicoon				Y	E	E 3			-75.0567	41.7642	MK540787
NY.2011.5335S	Skunk	NY	Oswego	Mexico	Y	Western	FL, NY						-76.2592	43.4439	MF143332
NY.2011.5446S	Skunk	NY	Montgomery	Root	Y	Eastern	EC						-74.4912	42.8302	MK540788
NY.2011.5590S	Skunk	NY	Clinton	Champlain	Y	Eastern	E						-73.4148	44.987	MF143334
NY.2011.5769O	Gray Fox	NY	Washington	Kingsbury				Y	E	E 5			-73.5596	43.3024	MK540789
NY.2011.6206O	Cow	NY	Greene	Coxsackie	Y	Eastern	E	Y	E	E 5			-73.8483	42.3543	MK540790
NY.2011.6283O	Cat	NY	Dutchess	Poughkeepsie				Y	E	E 6			-73.921	41.7004	MK540791
NY.2011.6308S	Skunk	NY	Putnam	Putnam Valley	Y	Eastern	E	Y	E	E 6			-73.8311	41.4044	MK540792
NY.2011.6409S	Skunk	NY	Otsego	Laurens	Y	Eastern	EC						-75.0702	42.5899	MK540793
NY.2015.0918R	Raccoon	NY	Franklin		Y	Western	NW								MK540794
NY.2015.1361R	Raccoon	NY	Niagara		Y	Western	W NY								MK540795
NY.2015.2602R	Raccoon	NY	Niagara		Y	Western	W NY	Y	o						MK540796
NY.2018.1086	Raccoon	NY	Ulster	High Falls				Y	E	E 2			-74.1243	41.8266	MK540797
NY.2018.2106	Raccoon	NY	Ulster	Kingston				Y	E	E 1			-74.0019	41.927	MK540798
NY.2018.2107	Raccoon	NY	Ulster	Accord				Y	E	E 1			-74.2301	41.7874	MK540799
ON.1999.5025R	Raccoon	ON	Grenville	Oxford Station	Y	Western	NW						-75.6144	44.9326	KY026423
ON.2000.2342R	Raccoon	ON	Grenville	Bishops Mills	Y	Western	NW						-75.701	44.8725	KY026437
ON.2004.7702R	Raccoon	ON	Leeds	Mallorytown	Y	Western	NW						-75.8849	44.4793	KY026476
ON.2005.4941R	Raccoon	ON	Leeds	Mallorytown	Y	Western	NW						-75.8849	44.4793	KY026477
PA.1989.1759R	Raccoon	PA			Y	Eastern	PA				Y	Eastern			MK540883
PA.1989.1784R	Raccoon	PA					PA				Y	Eastern			MK540884
PA.1989.1819R	Raccoon	PA					PA				Y	Eastern			MK540885
PA.1989.1872R	Raccoon	PA			Y	Eastern	PA				Y	Eastern			MK540886
QC.2006.2049R	Raccoon	QC	Brome-Missisquoi	Dunham	Y	Eastern	E						-72.8673	45.1129	MF143341
QC.2009.0819R	Raccoon	QC	Le Haut-Richelieu	Clarenceville	Y	Eastern	E						-73.1937	45.0695	MF143372
QC.2015.0488R	Raccoon	QC	Akwesasne	St. Regis	Y	Western	NW						-74.6518	44.9977	MF143277
VA.2003.5213R	Raccoon	VA			Y	Outgroup									MG562522
VT.2008.0111R	Raccoon	VT	Windham	Townshend	Y	Eastern	NE_NB						-72.6678	43.0472	MG562581
VT.2008.0170S	Skunk	VT	BENNINGTON	Bennington	Y	Eastern	E						-73.1718	42.8781	MG562582
VT.2009.0384R	Raccoon	VT	Windsor	Baltimore	Y	Eastern	E						-72.5724	43.3604	MG562602
VT.2009.0500R	Raccoon	VT	Bennington	Manchester	Y	Eastern	E						-73.0723	43.1637	MG562606
VT.2010.0003O	Gray Fox	VT	Bennington	Bennington	Y	Eastern	EC						-73.2218	42.8781	MG562607
VT.2011.0138S	Skunk	VT	Orleans	Derby	Y	Eastern	E						-72.1345	44.964	MF143340
VT.2011.0145S	Skunk	VT	Caledonia	Ryegate	Y	Eastern	NE_NB						-72.1161	44.2388	MG562610
VT.2011.0198R	Raccoon	VT	Chittenden	Burlington	Y	Eastern	E						-73.2121	44.478	MF143415
